# Supplementary material for: Genetic Structure and Relationships among Wild and Cultivated Grapevines from Central Europe and Part of the Western Balkan Peninsula
Source: Genes (Basel). 2020 Aug 20;11(9):962. doi: 10.3390/genes11090962 (PMC7563143; doi:10.3390/genes11090962)
Supplement: Supplementary file 1 [file genes-11-00962-s001.zip]

Archive with 6 entries (6 files):
- supplementary/Figure_S1.docx
- supplementary/Table_S1.xlsx
- supplementary/Table_S2.xlsx
- supplementary/Table_S3.xlsx
- supplementary/Table_S4.xlsx
- supplementary/Table_S5.xlsx
