# Supplementary material for: Genetic Structure and Relationships among Wild and Cultivated Grapevines from Central Europe and Part of the Western Balkan Peninsula
Source: Genes (Basel). 2020 Aug 20;11(9):962. doi: 10.3390/genes11090962 (PMC7563143; doi:10.3390/genes11090962)
Supplement: Supplementary file 1 [file genes-11-00962-s001.zip › supplementary/Table_S1.xlsx]

## Sheet: Table_S1
Table S1 List of samples used in this study
Sample name	Sample Code/Variety name	Sampling Location	VIVC number	Country/region of origin	Species
GZ1	P01_1	Gizdavac	-	Croatia	Vitis vinifera L. subsp. sylvestris Gmelin
GZ3	P01_2	Gizdavac	-	Croatia	Vitis vinifera L. subsp. sylvestris Gmelin
IM1	P02_1	Modro jezero	-	Croatia	Vitis vinifera L. subsp. sylvestris Gmelin
IM2	P02_2	Modro jezero	-	Croatia	Vitis vinifera L. subsp. sylvestris Gmelin
IM3	P02_3	Modro jezero	-	Croatia	Vitis vinifera L. subsp. sylvestris Gmelin
IM5	P02_4	Modro jezero	-	Croatia	Vitis vinifera L. subsp. sylvestris Gmelin
IM6	P02_5	Modro jezero	-	Croatia	Vitis vinifera L. subsp. sylvestris Gmelin
IM8	P02_6	Modro jezero	-	Croatia	Vitis vinifera L. subsp. sylvestris Gmelin
IM9	P02_7	Modro jezero	-	Croatia	Vitis vinifera L. subsp. sylvestris Gmelin
IM10	P02_8	Modro jezero	-	Croatia	Vitis vinifera L. subsp. sylvestris Gmelin
IJK100131	P02_9	Modro jezero	-	Croatia	Vitis vinifera L. subsp. sylvestris Gmelin
NE1	P03_1	Neretva	-	Bosnia and Hercegovina	Vitis vinifera L. subsp. sylvestris Gmelin
NE2	P03_2	Neretva	-	Bosnia and Hercegovina	Vitis vinifera L. subsp. sylvestris Gmelin
NE3	P03_3	Neretva	-	Bosnia and Hercegovina	Vitis vinifera L. subsp. sylvestris Gmelin
NE4	P03_4	Neretva	-	Bosnia and Hercegovina	Vitis vinifera L. subsp. sylvestris Gmelin
NE5	P03_5	Neretva	-	Bosnia and Hercegovina	Vitis vinifera L. subsp. sylvestris Gmelin
NE6	P03_6	Neretva	-	Bosnia and Hercegovina	Vitis vinifera L. subsp. sylvestris Gmelin
NE7	P03_7	Neretva	-	Bosnia and Hercegovina	Vitis vinifera L. subsp. sylvestris Gmelin
NE8	P03_8	Neretva	-	Bosnia and Hercegovina	Vitis vinifera L. subsp. sylvestris Gmelin
NE9	P03_9	Neretva	-	Bosnia and Hercegovina	Vitis vinifera L. subsp. sylvestris Gmelin
NE10	P03_10	Neretva	-	Bosnia and Hercegovina	Vitis vinifera L. subsp. sylvestris Gmelin
NE11	P03_11	Neretva	-	Bosnia and Hercegovina	Vitis vinifera L. subsp. sylvestris Gmelin
NE12	P03_12	Neretva	-	Bosnia and Hercegovina	Vitis vinifera L. subsp. sylvestris Gmelin
NE13	P03_13	Neretva	-	Bosnia and Hercegovina	Vitis vinifera L. subsp. sylvestris Gmelin
NE14	P03_14	Neretva	-	Bosnia and Hercegovina	Vitis vinifera L. subsp. sylvestris Gmelin
NE15	P03_15	Neretva	-	Bosnia and Hercegovina	Vitis vinifera L. subsp. sylvestris Gmelin
NE16	P03_16	Neretva	-	Bosnia and Hercegovina	Vitis vinifera L. subsp. sylvestris Gmelin
NE17	P03_17	Neretva	-	Bosnia and Hercegovina	Vitis vinifera L. subsp. sylvestris Gmelin
NE18	P03_18	Neretva	-	Bosnia and Hercegovina	Vitis vinifera L. subsp. sylvestris Gmelin
NE19	P03_19	Neretva	-	Bosnia and Hercegovina	Vitis vinifera L. subsp. sylvestris Gmelin
NE20	P03_20	Neretva	-	Bosnia and Hercegovina	Vitis vinifera L. subsp. sylvestris Gmelin
CERLV	P03_21	Neretva	-	Bosnia and Hercegovina	Vitis vinifera L. subsp. sylvestris Gmelin
PK1	P04_1	Paklenica	-	Croatia	Vitis vinifera L. subsp. sylvestris Gmelin
PK2	P04_2	Paklenica	-	Croatia	Vitis vinifera L. subsp. sylvestris Gmelin
PK3	P04_3	Paklenica	-	Croatia	Vitis vinifera L. subsp. sylvestris Gmelin
PK4	P04_4	Paklenica	-	Croatia	Vitis vinifera L. subsp. sylvestris Gmelin
PK5	P04_5	Paklenica	-	Croatia	Vitis vinifera L. subsp. sylvestris Gmelin
PK6	P04_6	Paklenica	-	Croatia	Vitis vinifera L. subsp. sylvestris Gmelin
PK7	P04_7	Paklenica	-	Croatia	Vitis vinifera L. subsp. sylvestris Gmelin
PK8	P04_8	Paklenica	-	Croatia	Vitis vinifera L. subsp. sylvestris Gmelin
PK9	P04_9	Paklenica	-	Croatia	Vitis vinifera L. subsp. sylvestris Gmelin
PK10	P04_10	Paklenica	-	Croatia	Vitis vinifera L. subsp. sylvestris Gmelin
PK11	P04_11	Paklenica	-	Croatia	Vitis vinifera L. subsp. sylvestris Gmelin
PK12	P04_12	Paklenica	-	Croatia	Vitis vinifera L. subsp. sylvestris Gmelin
PK13	P04_13	Paklenica	-	Croatia	Vitis vinifera L. subsp. sylvestris Gmelin
PK14	P04_14	Paklenica	-	Croatia	Vitis vinifera L. subsp. sylvestris Gmelin
PK15	P04_15	Paklenica	-	Croatia	Vitis vinifera L. subsp. sylvestris Gmelin
PK16	P04_16	Paklenica	-	Croatia	Vitis vinifera L. subsp. sylvestris Gmelin
PK17	P04_17	Paklenica	-	Croatia	Vitis vinifera L. subsp. sylvestris Gmelin
PK18	P04_18	Paklenica	-	Croatia	Vitis vinifera L. subsp. sylvestris Gmelin
PK19	P04_19	Paklenica	-	Croatia	Vitis vinifera L. subsp. sylvestris Gmelin
V1	P05_1	Vinje	-	Slovenia	Vitis vinifera L. subsp. sylvestris Gmelin
V2	P05_2	Vinje	-	Slovenia	Vitis vinifera L. subsp. sylvestris Gmelin
V3	P05_3	Vinje	-	Slovenia	Vitis vinifera L. subsp. sylvestris Gmelin
V5	P05_4	Vinje	-	Slovenia	Vitis vinifera L. subsp. sylvestris Gmelin
V10	P05_5	Vinje	-	Slovenia	Vitis vinifera L. subsp. sylvestris Gmelin
V12	P05_6	Vinje	-	Slovenia	Vitis vinifera L. subsp. sylvestris Gmelin
V14	P05_7	Vinje	-	Slovenia	Vitis vinifera L. subsp. sylvestris Gmelin
V30	P05_8	Velika vas	-	Slovenia	Vitis vinifera L. subsp. sylvestris Gmelin
V31	P05_9	Velika vas	-	Slovenia	Vitis vinifera L. subsp. sylvestris Gmelin
V34	P05_10	Velika vas	-	Slovenia	Vitis vinifera L. subsp. sylvestris Gmelin
V39	P05_11	Rašica	-	Slovenia	Vitis vinifera L. subsp. sylvestris Gmelin
V40	P05_12	Žusem	-	Slovenia	Vitis vinifera L. subsp. sylvestris Gmelin
V42	P05_13	Zapodje	-	Slovenia	Vitis vinifera L. subsp. sylvestris Gmelin
PS03	P06_1	Psunj	-	Croatia	Vitis vinifera L. subsp. sylvestris Gmelin
PS04	P06_2	Psunj	-	Croatia	Vitis vinifera L. subsp. sylvestris Gmelin
PS05	P06_3	Psunj	-	Croatia	Vitis vinifera L. subsp. sylvestris Gmelin
PS06	P06_4	Psunj	-	Croatia	Vitis vinifera L. subsp. sylvestris Gmelin
PS07	P06_5	Psunj	-	Croatia	Vitis vinifera L. subsp. sylvestris Gmelin
PS08	P06_6	Psunj	-	Croatia	Vitis vinifera L. subsp. sylvestris Gmelin
PS10	P06_7	Psunj	-	Croatia	Vitis vinifera L. subsp. sylvestris Gmelin
PS11	P06_8	Psunj	-	Croatia	Vitis vinifera L. subsp. sylvestris Gmelin
PS12	P06_9	Psunj	-	Croatia	Vitis vinifera L. subsp. sylvestris Gmelin
PS13	P06_10	Psunj	-	Croatia	Vitis vinifera L. subsp. sylvestris Gmelin
PS20	P06_11	Psunj	-	Croatia	Vitis vinifera L. subsp. sylvestris Gmelin
PS21	P06_12	Psunj	-	Croatia	Vitis vinifera L. subsp. sylvestris Gmelin
PS22	P06_13	Psunj	-	Croatia	Vitis vinifera L. subsp. sylvestris Gmelin
PS23	P06_14	Psunj	-	Croatia	Vitis vinifera L. subsp. sylvestris Gmelin
PS24	P06_15	Psunj	-	Croatia	Vitis vinifera L. subsp. sylvestris Gmelin
PS25	P06_16	Psunj	-	Croatia	Vitis vinifera L. subsp. sylvestris Gmelin
PS26	P06_17	Psunj	-	Croatia	Vitis vinifera L. subsp. sylvestris Gmelin
PS27	P06_18	Psunj	-	Croatia	Vitis vinifera L. subsp. sylvestris Gmelin
S1	P07_1	Szigetkoz	-	Hungary	Vitis vinifera L. subsp. sylvestris Gmelin
S41	P07_2	Szigetkoz	-	Hungary	Vitis vinifera L. subsp. sylvestris Gmelin
S42	P07_3	Szigetkoz	-	Hungary	Vitis vinifera L. subsp. sylvestris Gmelin
S43	P07_4	Szigetkoz	-	Hungary	Vitis vinifera L. subsp. sylvestris Gmelin
S62	P07_5	Szigetkoz	-	Hungary	Vitis vinifera L. subsp. sylvestris Gmelin
S64	P07_6	Szigetkoz	-	Hungary	Vitis vinifera L. subsp. sylvestris Gmelin
S7	P07_7	Szigetkoz	-	Hungary	Vitis vinifera L. subsp. sylvestris Gmelin
K1	P08_1	Ketsch	-	Germany	Vitis vinifera L. subsp. sylvestris Gmelin
K2	P08_2	Ketsch	-	Germany	Vitis vinifera L. subsp. sylvestris Gmelin
K3	P08_3	Ketsch	-	Germany	Vitis vinifera L. subsp. sylvestris Gmelin
K4	P08_4	Ketsch	-	Germany	Vitis vinifera L. subsp. sylvestris Gmelin
K5	P08_5	Ketsch	-	Germany	Vitis vinifera L. subsp. sylvestris Gmelin
K6	P08_6	Ketsch	-	Germany	Vitis vinifera L. subsp. sylvestris Gmelin
K7	P08_7	Ketsch	-	Germany	Vitis vinifera L. subsp. sylvestris Gmelin
K8	P08_8	Ketsch	-	Germany	Vitis vinifera L. subsp. sylvestris Gmelin
K10	P08_9	Ketsch	-	Germany	Vitis vinifera L. subsp. sylvestris Gmelin
K11	P08_10	Ketsch	-	Germany	Vitis vinifera L. subsp. sylvestris Gmelin
K12	P08_11	Ketsch	-	Germany	Vitis vinifera L. subsp. sylvestris Gmelin
K13	P08_12	Ketsch	-	Germany	Vitis vinifera L. subsp. sylvestris Gmelin
K14	P08_13	Ketsch	-	Germany	Vitis vinifera L. subsp. sylvestris Gmelin
K15	P08_14	Ketsch	-	Germany	Vitis vinifera L. subsp. sylvestris Gmelin
K16	P08_15	Ketsch	-	Germany	Vitis vinifera L. subsp. sylvestris Gmelin
K17	P08_16	Ketsch	-	Germany	Vitis vinifera L. subsp. sylvestris Gmelin
K19	P08_17	Ketsch	-	Germany	Vitis vinifera L. subsp. sylvestris Gmelin
K21	P08_18	Ketsch	-	Germany	Vitis vinifera L. subsp. sylvestris Gmelin
K22	P08_19	Ketsch	-	Germany	Vitis vinifera L. subsp. sylvestris Gmelin
K23	P08_20	Ketsch	-	Germany	Vitis vinifera L. subsp. sylvestris Gmelin
K24	P08_21	Ketsch	-	Germany	Vitis vinifera L. subsp. sylvestris Gmelin
K25	P08_22	Ketsch	-	Germany	Vitis vinifera L. subsp. sylvestris Gmelin
K26	P08_23	Ketsch	-	Germany	Vitis vinifera L. subsp. sylvestris Gmelin
K27	P08_24	Ketsch	-	Germany	Vitis vinifera L. subsp. sylvestris Gmelin
K28	P08_25	Ketsch	-	Germany	Vitis vinifera L. subsp. sylvestris Gmelin
K29	P08_26	Ketsch	-	Germany	Vitis vinifera L. subsp. sylvestris Gmelin
K30	P08_27	Ketsch	-	Germany	Vitis vinifera L. subsp. sylvestris Gmelin
K31	P08_28	Ketsch	-	Germany	Vitis vinifera L. subsp. sylvestris Gmelin
K32	P08_29	Ketsch	-	Germany	Vitis vinifera L. subsp. sylvestris Gmelin
K33	P08_30	Ketsch	-	Germany	Vitis vinifera L. subsp. sylvestris Gmelin
K34	P08_31	Ketsch	-	Germany	Vitis vinifera L. subsp. sylvestris Gmelin
K35	P08_32	Ketsch	-	Germany	Vitis vinifera L. subsp. sylvestris Gmelin
K36	P08_33	Ketsch	-	Germany	Vitis vinifera L. subsp. sylvestris Gmelin
K37	P08_34	Ketsch	-	Germany	Vitis vinifera L. subsp. sylvestris Gmelin
K38	P08_35	Ketsch	-	Germany	Vitis vinifera L. subsp. sylvestris Gmelin
K39	P08_36	Ketsch	-	Germany	Vitis vinifera L. subsp. sylvestris Gmelin
K40	P08_37	Ketsch	-	Germany	Vitis vinifera L. subsp. sylvestris Gmelin
K41	P08_38	Ketsch	-	Germany	Vitis vinifera L. subsp. sylvestris Gmelin
K42	P08_39	Ketsch	-	Germany	Vitis vinifera L. subsp. sylvestris Gmelin
K43	P08_40	Ketsch	-	Germany	Vitis vinifera L. subsp. sylvestris Gmelin
K44	P08_41	Ketsch	-	Germany	Vitis vinifera L. subsp. sylvestris Gmelin
K45	P08_42	Ketsch	-	Germany	Vitis vinifera L. subsp. sylvestris Gmelin
K46	P08_43	Ketsch	-	Germany	Vitis vinifera L. subsp. sylvestris Gmelin
K47	P08_44	Ketsch	-	Germany	Vitis vinifera L. subsp. sylvestris Gmelin
K48	P08_45	Ketsch	-	Germany	Vitis vinifera L. subsp. sylvestris Gmelin
K49	P08_46	Ketsch	-	Germany	Vitis vinifera L. subsp. sylvestris Gmelin
K50	P08_47	Ketsch	-	Germany	Vitis vinifera L. subsp. sylvestris Gmelin
K51	P08_48	Ketsch	-	Germany	Vitis vinifera L. subsp. sylvestris Gmelin
K52	P08_49	Ketsch	-	Germany	Vitis vinifera L. subsp. sylvestris Gmelin
K53	P08_50	Ketsch	-	Germany	Vitis vinifera L. subsp. sylvestris Gmelin
K54	P08_51	Ketsch	-	Germany	Vitis vinifera L. subsp. sylvestris Gmelin
K55	P08_52	Ketsch	-	Germany	Vitis vinifera L. subsp. sylvestris Gmelin
K56	P08_53	Ketsch	-	Germany	Vitis vinifera L. subsp. sylvestris Gmelin
K57	P08_54	Ketsch	-	Germany	Vitis vinifera L. subsp. sylvestris Gmelin
K58	P08_55	Ketsch	-	Germany	Vitis vinifera L. subsp. sylvestris Gmelin
K59	P08_56	Ketsch	-	Germany	Vitis vinifera L. subsp. sylvestris Gmelin
K60	P08_57	Ketsch	-	Germany	Vitis vinifera L. subsp. sylvestris Gmelin
K61	P08_58	Ketsch	-	Germany	Vitis vinifera L. subsp. sylvestris Gmelin
K62	P08_59	Ketsch	-	Germany	Vitis vinifera L. subsp. sylvestris Gmelin
K63	P08_60	Ketsch	-	Germany	Vitis vinifera L. subsp. sylvestris Gmelin
K64	P08_61	Ketsch	-	Germany	Vitis vinifera L. subsp. sylvestris Gmelin
K65	P08_62	Ketsch	-	Germany	Vitis vinifera L. subsp. sylvestris Gmelin
K66	P08_63	Ketsch	-	Germany	Vitis vinifera L. subsp. sylvestris Gmelin
K67	P08_64	Ketsch	-	Germany	Vitis vinifera L. subsp. sylvestris Gmelin
K68	P08_65	Ketsch	-	Germany	Vitis vinifera L. subsp. sylvestris Gmelin
K69	P08_66	Ketsch	-	Germany	Vitis vinifera L. subsp. sylvestris Gmelin
K70	P08_67	Ketsch	-	Germany	Vitis vinifera L. subsp. sylvestris Gmelin
K71	P08_68	Ketsch	-	Germany	Vitis vinifera L. subsp. sylvestris Gmelin
K72	P08_69	Ketsch	-	Germany	Vitis vinifera L. subsp. sylvestris Gmelin
K73	P08_70	Ketsch	-	Germany	Vitis vinifera L. subsp. sylvestris Gmelin
K74	P08_71	Ketsch	-	Germany	Vitis vinifera L. subsp. sylvestris Gmelin
K75	P08_72	Ketsch	-	Germany	Vitis vinifera L. subsp. sylvestris Gmelin
K76	P08_73	Ketsch	-	Germany	Vitis vinifera L. subsp. sylvestris Gmelin
K77	P08_74	Ketsch	-	Germany	Vitis vinifera L. subsp. sylvestris Gmelin
K78	P08_75	Ketsch	-	Germany	Vitis vinifera L. subsp. sylvestris Gmelin
K81	P08_76	Ketsch	-	Germany	Vitis vinifera L. subsp. sylvestris Gmelin
K84	P08_77	Ketsch	-	Germany	Vitis vinifera L. subsp. sylvestris Gmelin
K85	P08_78	Ketsch	-	Germany	Vitis vinifera L. subsp. sylvestris Gmelin
D1	MEHLWEISS	JKI ex situ germplasm collection DEU098	3865	Unknown	Vitis vinifera L. subsp. vinifera
D2	ELBLING SCHWARZ	JKI ex situ germplasm collection DEU098	3864	Germany	Vitis vinifera L. subsp. vinifera
D3	GELBHOELZER BLAU	JKI ex situ germplasm collection DEU098	16158	Germany	Vitis vinifera L. subsp. vinifera
D4	KLEINBERGER GELBER	JKI ex situ germplasm collection DEU098	24639	Unknown	Vitis vinifera L. subsp. vinifera
D5	HEUNISCH SCHWARZ	JKI ex situ germplasm collection DEU098	12555	Germany	Vitis vinifera L. subsp. vinifera
D6	LAGLER WEISS	JKI ex situ germplasm collection DEU098	24537	Germany	Vitis vinifera L. subsp. vinifera
D7	PINOT MEUNIER	JKI ex situ germplasm collection DEU098	9278	France	Vitis vinifera L. subsp. vinifera
D8	BURGUNDER GROSS	JKI ex situ germplasm collection DEU098	24704	Germany	Vitis vinifera L. subsp. vinifera
D9	MOEHRCHEN	JKI ex situ germplasm collection DEU098	24744	Unknown	Vitis vinifera L. subsp. vinifera
D10	HEUNISCH BLAU	JKI ex situ germplasm collection DEU098	5370	Austria	Vitis vinifera L. subsp. vinifera
D11	LAMBERTTRAUBE	JKI ex situ germplasm collection DEU098	6687	Germany	Vitis vinifera L. subsp. vinifera
D12	RIESLING WEISS	JKI ex situ germplasm collection DEU098	10077	Germany	Vitis vinifera L. subsp. vinifera
D13	KLEINRAUSCHLING	JKI ex situ germplasm collection DEU098	4284	Germany	Vitis vinifera L. subsp. vinifera
D14	TAUBERSCHWARZ	JKI ex situ germplasm collection DEU098	16156	Germany	Vitis vinifera L. subsp. vinifera
D15	RAEUSCHLING WEISS	JKI ex situ germplasm collection DEU098	9874	Switzerland	Vitis vinifera L. subsp. vinifera
D16	AFFENTHALER	JKI ex situ germplasm collection DEU098	79	Germany	Vitis vinifera L. subsp. vinifera
D17	ELBLING ROT	JKI ex situ germplasm collection DEU098	3863	Germany	Vitis vinifera L. subsp. vinifera
D18	SUESSSCHWARZ	JKI ex situ germplasm collection DEU098	24940	Germany	Vitis vinifera L. subsp. vinifera
D19	ADELFRAENKISCH	JKI ex situ germplasm collection DEU098	23324	Germany	Vitis vinifera L. subsp. vinifera
D20	GEWUERZTRAMINER	JKI ex situ germplasm collection DEU098	12610	Unknown	Vitis vinifera L. subsp. vinifera
D21	RIESLING BLAU	JKI ex situ germplasm collection DEU098	10074	Germany	Vitis vinifera L. subsp. vinifera
D22	HARTBLAU	JKI ex situ germplasm collection DEU098	24633	Germany	Vitis vinifera L. subsp. vinifera
D23	SILVANER BLAU	JKI ex situ germplasm collection DEU098	11804	Germany	Vitis vinifera L. subsp. vinifera
D24	CHATUS	JKI ex situ germplasm collection DEU098	22650	France	Vitis vinifera L. subsp. vinifera
D25	CEP ROUGE	JKI ex situ germplasm collection DEU098	5184	France	Vitis vinifera L. subsp. vinifera
D26	GUEUCHE NOIR	JKI ex situ germplasm collection DEU098	5111	France	Vitis vinifera L. subsp. vinifera
HU1	PURCSIN	JKI ex situ germplasm collection DEU098	9822	Hungary	Vitis vinifera L. subsp. vinifera
HU2	LAGYLEVELUE	Pécs ex situ germplasm collection HUN045	6668	Hungary	Vitis vinifera L. subsp. vinifera
HU3	ROKAFARKU	Pécs ex situ germplasm collection HUN045	10167	Hungary	Vitis vinifera L. subsp. vinifera
HU4	VEKONYHEJU	Pécs ex situ germplasm collection HUN045	12927	Hungary	Vitis vinifera L. subsp. vinifera
HU5	ALANTTERMOE FEHER	Pécs ex situ germplasm collection HUN045	5189	Hungary	Vitis vinifera L. subsp. vinifera
HU6	KOVACSI	Pécs ex situ germplasm collection HUN045	6458	Hungary	Vitis vinifera L. subsp. vinifera
HU7	DEMJEN	Pécs ex situ germplasm collection HUN045	24620	Hungary	Vitis vinifera L. subsp. vinifera
HU8	GOROMBASZOELOE	Pécs ex situ germplasm collection HUN045	4907	Hungary	Vitis vinifera L. subsp. vinifera
HU9	POLYHOS	Pécs ex situ germplasm collection HUN045	9589	Hungary	Vitis vinifera L. subsp. vinifera
HU10	GRASA DE COTNARI	Pécs ex situ germplasm collection HUN045	4948	Hungary	Vitis vinifera L. subsp. vinifera
HU11	LISZTES FEHER	Pécs ex situ germplasm collection HUN045	17061	Hungary	Vitis vinifera L. subsp. vinifera
HU12	ONDENC	Pécs ex situ germplasm collection HUN045	8770	France	Vitis vinifera L. subsp. vinifera
HU13	SARFEHER	Pécs ex situ germplasm collection HUN045	24611	Hungary	Vitis vinifera L. subsp. vinifera
HU14	TIHANYI	Pécs ex situ germplasm collection HUN045	15157	Hungary	Vitis vinifera L. subsp. vinifera
HU15	SZOEKESZOELOE	Pécs ex situ germplasm collection HUN045	12153	Hungary	Vitis vinifera L. subsp. vinifera
HU16	POZSONYI	Pécs ex situ germplasm collection HUN045	9653	Hungary	Vitis vinifera L. subsp. vinifera
HU17	GERGELY	Pécs ex situ germplasm collection HUN045	4774	Hungary	Vitis vinifera L. subsp. vinifera
HU18	FETEASCA NEAGRA	Pécs ex situ germplasm collection HUN045	4120	Hungary	Vitis vinifera L. subsp. vinifera
HU19	IZSAKI SARFEHER	Pécs ex situ germplasm collection HUN045	5600	Hungary	Vitis vinifera L. subsp. vinifera
HU20	KOLONTAR	Pécs ex situ germplasm collection HUN045	6387	Hungary	Vitis vinifera L. subsp. vinifera
HU21	BALAFANT	Pécs ex situ germplasm collection HUN045	22932	Hungary	Vitis vinifera L. subsp. vinifera
HU22	HAMVAS	Pécs ex situ germplasm collection HUN045	5283	Hungary	Vitis vinifera L. subsp. vinifera
HU23	SZAGOS BAJNAR	Pécs ex situ germplasm collection HUN045	12133	Hungary	Vitis vinifera L. subsp. vinifera
HU24	BAKATOR KEK	Pécs ex situ germplasm collection HUN045	25053	Hungary	Vitis vinifera L. subsp. vinifera
HU26	KEKNYELUE	Pécs ex situ germplasm collection HUN045	16421	Hungary	Vitis vinifera L. subsp. vinifera
HU27	BUDAI ZOELD	Pécs ex situ germplasm collection HUN045	881	Hungary	Vitis vinifera L. subsp. vinifera
HU28	BAKATOR TUEDOESZINU	Pécs ex situ germplasm collection HUN045	906	Hungary	Vitis vinifera L. subsp. vinifera
CR1	VRANAC	JKI ex situ germplasm collection DEU098	13179	Montenegro	Vitis vinifera L. subsp. vinifera
CR2	LASINA	JKI ex situ germplasm collection DEU098	6761	Croatia	Vitis vinifera L. subsp. vinifera
CR3	MEDNA	JKI ex situ germplasm collection DEU098	7584	Croatia	Vitis vinifera L. subsp. vinifera
CR4	RUDERUSA	JKI ex situ germplasm collection DEU098	10327	Croatia	Vitis vinifera L. subsp. vinifera
CR5	PRIMITIVO	JKI ex situ germplasm collection DEU098	9703	Balkan	Vitis vinifera L. subsp. vinifera
CR6	DRNEKUSA MALA	JKI ex situ germplasm collection DEU098	3693	Croatia	Vitis vinifera L. subsp. vinifera
CR7	BALBUT	JKI ex situ germplasm collection DEU098	927	Croatia	Vitis vinifera L. subsp. vinifera
CR8	MOSTOSA	JKI ex situ germplasm collection DEU098	8075	Italy	Vitis vinifera L. subsp. vinifera
CR9	DRNEKUSA VELA	JKI ex situ germplasm collection DEU098	24849	Croatia	Vitis vinifera L. subsp. vinifera
CR10	KURTELASKA	JKI ex situ germplasm collection DEU098	6571	Croatia	Vitis vinifera L. subsp. vinifera
CR11	VUGAVA	JKI ex situ germplasm collection DEU098	13184	Croatia	Vitis vinifera L. subsp. vinifera
CR12	ZILAVKA	JKI ex situ germplasm collection DEU098	13446	Bosnia and Hercegovina	Vitis vinifera L. subsp. vinifera
CR13	ZLAHTINA	JKI ex situ germplasm collection DEU098	22843	Croatia	Vitis vinifera L. subsp. vinifera
CR14	MALVASIA ISTRIANA	JKI ex situ germplasm collection DEU098	7269	Croatia	Vitis vinifera L. subsp. vinifera
CR15	PLAVAC MALI	JKI ex situ germplasm collection DEU098	9549	Croatia	Vitis vinifera L. subsp. vinifera
CR16	NINCUSA	JKI ex situ germplasm collection DEU098	8565	Croatia	Vitis vinifera L. subsp. vinifera
CR17	BLATINA	JKI ex situ germplasm collection DEU098	1454	Bosnia and Hercegovina	Vitis vinifera L. subsp. vinifera
CR18	MEKULA BIJELA	JKI ex situ germplasm collection DEU098	7598	Croatia	Vitis vinifera L. subsp. vinifera
CR19	DOBRICIC	JKI ex situ germplasm collection DEU098	3608	Croatia	Vitis vinifera L. subsp. vinifera
CR20	LJUTAC	JKI ex situ germplasm collection DEU098	6878	Croatia	Vitis vinifera L. subsp. vinifera
CR21	BASCAN	JKI ex situ germplasm collection DEU098	1019	Croatia	Vitis vinifera L. subsp. vinifera
CR22	HRVATICA	JKI ex situ germplasm collection DEU098	22682	Croatia	Vitis vinifera L. subsp. vinifera
CR23	ZIMMETTRAUBE BLAU	JKI ex situ germplasm collection DEU098	24493	Slovenia	Vitis vinifera L. subsp. vinifera
