# Supplementary material for: Genetic Structure and Relationships among Wild and Cultivated Grapevines from Central Europe and Part of the Western Balkan Peninsula
Source: Genes (Basel). 2020 Aug 20;11(9):962. doi: 10.3390/genes11090962 (PMC7563143; doi:10.3390/genes11090962)
Supplement: Supplementary file 1 [file genes-11-00962-s001.zip › supplementary/Table_S2.xlsx]

## Sheet: Primers
Table S2 Characteristics of 20 SSR markers used in this study
Marker Name	Fluorescent dyes	PCR multiplex	Chromosome position	Forward Primer	Reverse Primer	Designer/ Reference	5´ Label for	5´ Label rev	Tm for	Tm rev	Range	Motif(s)	Bibliography
VRZAG79	HEX (green)	1	5	AGATTGTGGAGGAGGGAACAAACCG	TGCCCCCATTTTCAAACTCCCTTCC	Steinkeller (2008)	HEX				237-259	GA	Sefc et al. 1999
VRZAG62	FAM (blue)	1	7	CCATGTCTCTCCTCAGCTTCTCAGC	GGTGAAATGGGCACCGAACACACGC	Steinkeller (2008)	FAM und HEX				188-204	TC	Sefc et al. 1999
VVIV67	FAM (blue)	1	15	TATAACTTCTCATAGGGTTTCC	TTGGAGTCCATCAAATTCATCT	Merdinoglu et al. 2005	TAMRA				354-378	AG	Merdinoglu et al. 2005
VVIN16	FAM (blue)	2	18	ACCTCTATAAGATCCTAACCTG	AAGGGAGTGTGACTGATATTTC	Merdinoglu et al. 2005	FAM				149-157	CA	Merdinoglu et al. 2005
VVIP60	HEX (green)	2	1	GGGGAATAACTAAATTGAGGAT	GTATGAATGCGGATAGTTTGTG	Merdinoglu et al. 2005	HEX				304-322	(TG)(AG)	Merdinoglu et al. 2005
VVMD25	FAM (blue)	2	11	TTCCGTTAAAGCAAAAGAAAAAGG	TTGGATTTGAAATTTATTGAGGGG	Bowers et al 1999	FAM				243-275	CT	Bowers et al. 1999
VVIN73	TAMRA (yellow)	2	17	TACTTCACCTAACAATACAGCT	AATACATAAGGTGAAGATGCCT	Merdinoglu et al. 2005	TAMRA				255-267	AC	Merdinoglu et al. 2005
VVMD5	FAM (blue)	3	16	CTAGAGCTACGCCAATCCAA	TATACCAAAAATCATATTCCTAAA	Bowers et al 1996	HEX				226-246	CT	Bowers et al. 1996
VVIB01	HEX (green)	3	2	TGACCCTCGACCTTAAAATCTT	TGGTGAGTGCAATGATAGTAGA	Merdinoglu et al. 2005	HEX				287-297	CT	Merdinoglu et al. 2005
VVMD24	HEX (green)	3	14	GTGGATGATGGAGTAGTCACGC	GATTTTAGGTTCATGTTGGTGAAGG	Bowers et al 1999	TAMRA und HEX				208-219	CT	Bowers et al. 1999
VVMD27	FAM (blue)	4	5	GTACCAGATCTGAATACATCCGTAAGT	ACGGGTATAGAGCAAACGGTGT	Bowers et al 1999	FAM und HEX				173-194	CT	Bowers et al. 1999
VVIQ52	HEX (green)	4	9	TAAAAGGATGGTAGATGACAGA	ACAGGAAAGTGTTCAATGGTTA	Merdinoglu et al. 2005	FAM				77-83	TC	Merdinoglu et al. 2005
VVS2	TAMRA (yellow)	4	11	CAGCCCGTAAATGTATCCATC	AAATTCAAAATTCTAATTCAACTGG	Thomas (2000)	FAM und TAMRA				133-157	TC	Thomas and Scott 1993
VVIV37	ROX (red)	5	10	TTTTCTCCCTACTCTTAACTTC	GGTAGACCTTGAAATGAAGTAA	Merdinoglu et al. 2005	HEX, FAM und ROX				156-166	TC	Merdinoglu et al. 2005
VMC4F3.1	HEX (green)	5	12	AAAGCACTATGGTGGGTGTAAA	TAACCAATACATGCATCAAGGA	Peterlunger (1998)	HEX und FAM		60	60	163-208	CT	DiGaspero et al. 2000
VMC1B11	ROX (red)	6	8	CTTTGAAAATTCCTTCCGGGTT	TATTCAAAGCCACCCGTTCTCT	Zyprian (1998)	FAM und ROX		64	64	166-190	GA	Zyprian and Töpfer 2005
VVMD21	TAMRA (yellow)	6	6	GGTTGTCTATGGAGTTGATGTTGC	GCTTCAGTAAAAAGGGATTGCG	Bowers et al 1999	HEX und TAMRA				243-266	CT	Bowers et al. 1999
VVMD28	TAMRA (yellow)	7	3	AACAATTCAATGAAAAGAGAGAGAGAGA	TCATCAATTTCGTATCTCTATTTGCTG	Bowers et al 1999	HEX und TAMRA				221-279	CT	Bowers et al. 1999
VVIP31	FAM (blue)	7	19	TATCCAAGAGACAAATTCCCAC	TTCTCTTGTTTCCTGCAAATGG	Merdinoglu et al. 2005	FAM				173-187	GA	Merdinoglu et al. 2005
VVMD7	HEX (green)	7	7	AGAGTTGCGGAGAACAGGAT	CGAACCTTCACACGCTTGAT	Bowers et al 1996	HEX und FAM				233-263	CT	Bowers et al. 1996
