# Supplementary material for: Genetic Structure and Relationships among Wild and Cultivated Grapevines from Central Europe and Part of the Western Balkan Peninsula
Source: Genes (Basel). 2020 Aug 20;11(9):962. doi: 10.3390/genes11090962 (PMC7563143; doi:10.3390/genes11090962)
Supplement: Supplementary file 1 [file genes-11-00962-s001.zip › supplementary/Table_S3.xlsx]

## Sheet: List1
Table S3 SSR profiles of 243 analyzed samples
Sample code	Zag62	Zag62	ZAG79	ZAG79	VVIV67	VVIV67	VVIN16	VVIN16	VVIP60	VVIP60	VVMD25	VVMD25	VVIN73	VVIN73	VVMD5	VVMD5	VVIB01	VVIB01	VVMD24	VVMD24	VVMD27	VVMD27	VVIQ52	VVIQ52	VVS2	VVS2	VVIV37	VVIV37	VMC4F3.1	VMC4F3.1	VMC1B11	VMC1B11	VVMD21	VVMD21	VVMD28	VVMD28	VVIP31	VVIP31	VVMD7	VVMD7
P01_1	194	196	247	251	368	368	149	157	316	320	249	255	260	266	230	242	289	289	210	210	190	190	76	76	151	155	150	160	171	171	167	169	250	250	236	236	181	181	263	263
P01_2	194	196	247	251	360	377	147	149	316	322	249	267	260	266	242	242	289	289	210	215	190	190	76	76	133	151	150	150	177	177	167	169	250	250	236	236	187	195	261	263
P02_1	196	196	247	255	361	361	149	157	318	318	255	255	264	266	228	234	289	289	204	210	180	192	82	82	151	155	150	150	171	177	167	169	249	249	236	236	191	193	261	261
P02_2	194	194	251	255	362	373	149	151	306	322	249	267	266	266	234	234	295	295	206	210	180	192	76	76	147	151	160	160	171	206	169	169	250	250	236	236	191	193	263	263
P02_3	194	196	243	251	361	373	157	157	322	322	249	255	260	266	228	228	291	291	204	206	180	190	76	76	147	151	150	150	171	171	169	171	244	250	236	244	177	193	239	263
P02_4	196	196	251	251	361	368	157	157	316	322	241	255	260	266	228	228	291	291	204	204	190	192	76	82	139	151	150	150	171	171	167	169	244	250	236	244	177	191	239	263
P02_5	196	196	247	251	360	368	149	157	322	322	239	249	260	266	228	234	291	291	204	212	190	192	76	76	139	155	150	162	171	171	169	169	250	250	236	244	181	191	239	263
P02_6	196	196	247	247	361	368	157	157	318	322	241	241	260	266	228	230	291	291	204	212	190	192	82	82	133	151	150	150	171	177	167	167	249	249	228	234	177	181	263	263
P02_7	188	188	251	251	368	377	157	157	318	322	239	255	266	266	228	242	291	291	204	212	190	192	76	76	139	151	150	150	171	171	169	169	249	249	234	236	181	193	239	239
P02_8	194	196	251	255	361	361	151	157	318	318	249	255	266	266	228	234	291	295	210	212	180	192	76	82	147	151	150	150	171	177	167	169	249	249	234	236	191	193	261	263
P02_9	196	196	247	247	358	368	149	157	0	0	239	249	260	266	228	234	291	291	204	212	190	192	76	76	139	157	150	162	171	171	169	169	249	250	236	244	181	191	239	263
P03_1	196	204	245	251	368	368	149	149	316	318	249	255	266	266	230	230	291	295	210	210	180	190	80	80	139	151	166	166	171	177	169	185	250	250	236	236	181	187	239	249
P03_2	194	204	251	251	368	368	149	149	314	316	239	255	258	266	230	230	289	295	210	215	192	192	76	76	155	155	150	160	171	177	167	169	249	250	236	254	193	193	247	247
P03_3	196	204	251	255	360	368	149	157	306	326	249	249	266	266	242	242	289	289	208	210	190	192	76	76	151	151	150	150	177	177	169	173	231	249	228	228	181	181	257	263
P03_4	194	196	247	251	366	368	147	147	306	314	249	255	260	266	234	236	289	291	212	212	190	192	0	0	141	155	150	162	177	177	167	169	250	250	236	236	193	195	239	263
P03_5	196	196	247	251	368	368	151	151	316	318	249	255	266	266	230	238	289	291	204	210	190	190	78	78	151	151	150	154	171	177	169	169	250	250	236	236	193	193	257	263
P03_6	194	196	247	251	360	368	149	149	306	318	249	255	266	266	230	234	289	291	210	210	190	190	76	78	151	151	154	160	171	177	169	169	250	250	236	244	181	193	263	263
P03_7	194	200	247	251	361	368	147	147	306	322	249	249	266	268	230	234	289	289	210	210	190	190	76	76	151	155	160	160	177	181	169	169	250	250	236	236	193	195	249	257
P03_8	188	194	251	251	360	366	149	157	306	318	249	255	266	266	230	242	289	291	204	215	186	190	76	82	151	155	150	162	171	181	169	173	249	250	236	244	193	193	239	263
P03_9	188	196	245	251	360	368	151	157	306	320	249	267	260	266	234	242	289	289	210	212	190	190	76	76	151	151	154	162	177	181	169	183	250	250	236	236	187	193	239	263
P03_10	194	196	251	251	361	368	147	157	316	320	255	255	266	266	230	242	289	291	212	212	190	192	76	76	151	155	150	150	177	177	167	169	251	251	228	236	195	195	239	263
P03_11	194	196	247	247	361	361	149	157	316	318	249	255	260	266	230	238	291	291	210	212	190	192	78	82	133	151	150	150	177	177	169	169	250	259	228	236	181	195	239	263
P03_12	194	194	251	255	366	368	147	149	306	318	249	249	266	266	230	242	291	291	212	212	190	190	76	78	133	151	158	162	171	177	167	167	231	249	236	236	193	195	239	263
P03_13	194	196	251	255	361	368	157	157	306	318	255	267	266	266	0	0	0	0	0	0	180	192	76	76	141	155	150	162	173	177	167	169	250	250	236	236	171	195	257	263
P03_14	194	196	251	251	360	366	157	157	318	318	255	267	266	266	234	242	289	291	204	210	190	190	76	78	149	151	162	162	177	177	167	167	249	250	236	236	181	185	239	263
P03_15	194	196	251	251	361	368	147	157	306	326	267	267	266	268	228	240	289	291	0	0	190	192	76	76	141	155	150	162	177	177	169	169	250	252	236	236	191	193	263	263
P03_16	194	196	247	251	361	361	157	157	318	318	255	255	268	268	230	230	289	289	210	210	182	192	76	76	151	151	160	162	177	177	169	169	249	250	234	236	181	185	257	261
P03_17	194	196	251	251	360	368	149	157	316	318	249	255	266	268	230	242	289	291	210	210	190	190	76	78	151	151	160	160	177	181	167	167	250	250	236	236	191	193	239	263
P03_18	196	200	251	251	361	361	149	157	316	318	249	273	260	266	234	242	291	291	210	212	190	190	76	76	155	155	150	166	177	177	167	169	250	252	236	236	171	193	249	263
P03_19	194	200	251	251	360	368	157	157	316	318	249	267	266	268	234	234	289	289	0	0	190	192	78	78	151	155	150	150	171	177	169	169	250	250	228	236	191	193	239	263
P03_20	194	194	251	251	360	360	149	157	318	318	249	255	260	266	230	230	289	293	210	212	190	190	76	82	151	155	150	150	177	177	169	169	250	250	236	236	181	193	239	263
P03_21	194	196	251	251	0	0	157	157	318	318	253	253	0	0	230	242	291	291	0	0	180	190	76	78	157	157	160	160	203	203	169	169	249	249	236	236	191	191	257	263
P04_1	194	196	251	251	361	368	147	157	318	322	249	267	266	266	230	242	291	295	210	210	190	190	82	82	141	147	150	162	177	177	171	171	249	249	0	0	181	191	247	257
P04_2	194	194	251	251	368	375	157	157	306	306	249	249	266	266	230	242	291	291	210	210	190	190	76	76	151	155	150	158	181	206	171	183	250	250	234	234	181	193	247	263
P04_3	196	204	247	251	360	368	157	157	316	316	241	249	268	268	230	232	291	295	210	212	190	190	76	76	133	151	150	150	181	181	167	169	249	249	236	236	181	193	247	263
P04_4	194	200	247	251	361	368	157	157	306	306	249	249	266	266	242	242	289	291	210	210	190	190	76	80	151	155	162	162	177	181	169	169	250	250	236	254	171	181	263	263
P04_5	194	194	251	251	360	368	157	157	316	316	249	249	266	268	234	242	289	289	210	210	190	190	0	0	141	147	154	158	177	177	167	175	244	250	254	254	181	191	263	263
P04_6	196	200	251	251	360	377	149	151	306	316	249	249	266	268	230	234	291	291	210	210	190	190	76	82	151	155	150	162	177	181	167	169	249	250	236	254	181	181	239	253
P04_7	194	202	251	251	360	375	151	157	306	306	239	249	266	266	234	242	291	291	210	210	190	190	76	82	139	147	148	148	0	0	167	175	249	253	234	254	181	181	239	247
P04_8	194	194	251	251	360	366	149	157	306	318	249	249	266	266	230	242	289	291	204	210	186	190	82	82	133	151	160	160	177	181	169	169	250	250	236	236	181	193	263	263
P04_9	196	200	251	251	360	366	149	151	306	316	249	249	266	268	230	234	289	291	210	210	190	190	82	82	151	155	150	162	171	177	169	185	249	250	234	236	171	191	239	253
P04_10	194	196	251	251	360	366	151	157	306	316	241	241	266	266	230	238	291	291	210	210	190	190	76	76	133	133	150	150	171	177	167	175	250	250	236	236	181	181	257	263
P04_11	194	196	247	251	360	361	157	157	306	318	239	267	266	266	242	242	289	295	210	210	190	192	76	82	143	143	150	162	177	177	169	185	250	251	0	0	181	191	257	263
P04_12	194	194	247	251	368	368	149	157	306	318	255	255	266	268	234	242	291	291	210	215	190	190	76	76	143	151	158	160	177	177	167	167	244	249	236	236	171	181	257	263
P04_13	194	196	243	247	373	373	151	157	316	316	255	267	266	266	236	238	289	291	210	210	182	186	76	76	143	155	150	150	177	177	169	185	250	250	254	254	181	181	257	263
P04_14	194	194	251	251	360	373	157	157	306	318	239	241	266	266	242	242	0	0	0	0	190	190	0	0	133	151	150	158	181	181	169	171	250	250	234	234	181	181	257	263
P04_15	194	200	247	251	361	368	157	157	316	322	239	249	266	266	224	224	291	291	0	0	190	190	76	76	141	151	150	160	177	181	169	175	250	250	234	234	181	191	249	263
P04_16	194	196	251	251	360	373	147	157	306	318	239	249	266	268	230	242	291	295	210	210	190	192	76	76	141	151	162	162	177	181	169	175	244	250	234	234	181	181	257	257
P04_17	194	194	251	251	361	368	149	157	306	316	255	267	266	266	242	242	291	291	204	210	190	190	76	76	147	157	150	162	177	177	167	167	231	249	234	254	181	181	261	263
P04_18	194	194	251	251	361	368	147	147	306	306	249	267	266	268	234	242	291	295	0	0	190	190	76	76	141	151	160	160	177	177	167	169	244	249	236	236	181	191	239	257
P04_19	194	194	251	251	360	366	157	157	306	306	239	249	266	266	230	240	291	291	210	210	190	190	76	80	141	147	150	156	171	181	171	171	250	250	236	236	181	193	257	263
P05_1	194	194	237	251	368	382	147	149	306	306	0	0	266	266	230	234	289	291	210	210	180	190	76	76	153	155	154	154	179	181	167	169	249	249	236	236	181	195	239	257
P05_2	196	204	251	251	360	382	149	149	316	322	255	267	266	266	230	234	289	291	210	210	190	190	76	76	151	151	154	168	177	181	169	171	250	250	228	228	187	191	0	0
P05_3	194	194	251	251	360	360	151	151	316	316	237	253	260	266	230	234	293	293	210	210	190	190	76	76	133	151	154	160	177	181	167	169	249	249	236	236	193	193	239	263
P05_4	194	194	251	251	351	366	151	151	306	316	255	267	266	268	234	234	289	299	210	214	190	190	76	76	133	151	160	160	177	181	0	0	249	249	236	236	181	193	239	257
P05_5	194	194	251	251	368	368	149	151	316	316	247	253	266	266	230	234	289	291	210	214	190	190	76	76	151	155	150	154	177	181	167	169	251	251	236	236	191	191	239	263
P05_6	194	194	251	251	351	366	149	151	316	324	255	255	266	270	234	234	291	291	210	210	184	190	76	76	133	155	150	162	177	177	167	167	249	249	236	270	191	191	263	263
P05_7	194	196	251	255	0	0	149	149	314	314	249	255	266	266	230	234	291	291	210	210	190	190	76	76	133	133	150	150	171	171	167	167	249	249	236	260	185	191	0	0
P05_8	194	194	237	251	366	366	149	151	306	306	255	255	266	266	234	234	293	293	210	210	180	190	76	76	133	151	150	162	177	203	169	169	249	249	236	236	181	181	257	263
P05_9	194	196	237	255	366	368	149	157	306	306	255	255	266	266	234	242	291	291	210	210	180	192	76	76	133	133	150	162	177	206	169	169	250	250	236	236	181	181	239	257
P05_10	196	196	237	255	360	368	151	157	306	316	253	255	266	266	234	242	289	291	206	210	180	190	76	76	133	133	150	162	171	177	0	0	251	251	236	236	191	191	239	239
P05_11	194	194	251	251	351	382	149	151	316	316	255	255	260	266	242	242	289	289	210	210	190	190	76	76	133	133	150	160	177	177	165	167	251	251	236	236	191	191	239	257
P05_12	194	194	251	255	368	382	149	151	306	318	267	267	266	266	230	230	291	291	210	210	190	192	76	76	151	155	150	162	0	0	165	167	251	251	236	236	181	193	239	239
P05_13	196	196	251	251	0	0	151	157	306	318	255	255	266	270	234	234	289	293	210	210	190	190	76	76	151	151	150	154	177	181	165	167	0	0	236	236	193	193	239	263
P06_1	196	200	237	251	358	383	149	151	314	316	249	267	266	266	230	234	287	289	206	210	182	192	76	76	141	153	160	160	177	177	167	169	249	249	236	236	181	193	249	257
P06_2	204	204	251	251	358	383	151	157	316	318	239	255	260	260	0	0	287	293	210	214	190	192	76	76	153	153	150	162	171	177	169	183	249	249	244	244	173	193	239	247
P06_3	194	194	247	251	0	0	147	149	0	0	239	255	260	260	230	234	291	295	210	214	190	192	76	76	133	139	150	160	177	177	169	169	249	249	236	236	181	181	239	257
P06_4	196	196	249	251	383	383	147	149	306	310	249	255	258	266	230	230	291	295	204	210	190	190	76	78	141	141	150	162	0	0	0	0	0	0	236	244	177	193	255	263
P06_5	194	194	251	251	380	383	149	149	306	306	249	267	266	266	228	234	287	291	210	212	186	190	76	76	133	157	160	162	171	177	169	169	249	250	236	264	193	193	239	247
P06_6	196	204	251	251	383	383	151	157	306	316	249	249	266	266	230	230	291	291	206	210	190	192	76	82	133	141	160	162	177	177	167	169	249	250	0	0	181	185	247	263
P06_7	196	204	251	251	358	383	151	151	316	316	255	267	266	266	0	0	291	291	208	210	182	192	76	82	141	153	150	160	171	177	169	169	249	249	236	268	181	193	247	257
P06_8	188	194	251	251	358	358	149	151	318	318	0	0	266	266	228	230	289	295	210	210	188	190	76	76	153	157	150	160	171	171	169	183	249	250	0	0	181	181	239	247
P06_9	194	204	251	251	358	383	149	157	316	318	239	249	266	266	228	230	289	295	206	210	188	190	76	78	153	157	150	150	171	177	167	169	249	249	0	0	193	193	257	263
P06_10	196	204	251	251	373	373	149	151	314	316	255	257	260	266	230	234	289	291	210	210	188	190	76	78	141	157	150	150	177	177	169	169	249	249	236	236	177	193	257	257
P06_11	196	204	251	251	358	358	149	157	306	318	249	255	266	266	230	236	289	291	208	210	188	190	76	82	133	141	150	150	177	177	167	167	249	250	246	246	185	185	239	257
P06_12	194	204	251	251	383	383	149	157	306	316	249	255	266	266	230	230	0	0	0	0	190	192	78	82	141	153	150	162	177	177	167	167	249	250	236	246	193	193	239	247
P06_13	194	194	251	253	383	383	149	149	306	316	249	249	266	266	230	230	0	0	0	0	188	190	82	82	145	157	150	162	171	171	167	167	249	249	236	244	191	193	239	249
P06_14	196	196	251	253	383	383	149	157	306	306	249	257	0	0	230	230	289	291	210	210	188	190	76	76	133	153	150	160	171	171	167	167	249	249	244	264	177	177	257	257
P06_15	194	194	247	253	383	383	149	157	306	306	0	0	266	266	230	230	289	291	210	214	188	190	76	82	133	157	150	160	201	203	167	167	249	249	236	244	177	177	239	261
P06_16	194	194	247	253	383	383	149	157	306	306	249	257	266	266	230	230	289	291	208	210	190	190	0	0	133	133	150	150	177	177	167	167	249	250	236	244	177	177	239	261
P06_17	194	196	247	253	383	383	149	149	306	306	249	257	260	266	230	230	289	291	210	210	0	0	0	0	0	0	150	150	171	177	167	169	249	249	0	0	191	191	239	239
P06_18	194	196	247	249	358	383	149	157	306	306	255	267	260	266	230	242	289	295	210	214	190	195	76	76	153	157	150	162	165	171	171	183	249	249	236	264	193	193	257	261
P07_1	194	194	251	253	368	368	149	151	316	318	267	267	268	268	234	234	289	291	208	208	190	192	76	76	133	151	150	162	177	181	167	169	250	250	228	234	181	195	239	239
P07_2	194	194	251	251	368	368	151	157	306	306	267	267	266	266	230	234	289	289	210	214	190	190	76	76	155	155	150	150	177	181	167	169	250	250	236	236	181	181	239	239
P07_3	194	194	251	251	358	368	149	149	306	306	267	267	266	266	230	234	289	289	210	214	190	190	76	76	133	141	150	162	171	181	167	169	250	250	236	236	181	195	241	263
P07_4	194	194	251	251	368	368	149	149	306	306	255	267	266	266	230	234	289	289	210	214	190	190	76	76	133	151	150	162	171	181	167	167	249	250	236	236	181	195	239	263
P07_5	194	194	251	251	358	368	149	151	306	318	255	267	266	266	230	230	289	291	210	214	190	190	76	76	133	151	150	150	171	179	167	167	249	250	236	236	195	195	239	239
P07_6	194	194	251	251	358	383	151	151	306	316	267	267	266	266	230	234	291	293	214	214	190	190	76	78	133	141	150	160	171	181	167	167	250	250	236	236	193	195	241	263
P07_7	196	196	249	251	366	383	149	149	306	326	255	267	266	266	234	248	289	289	210	210	190	195	76	82	135	151	150	160	171	181	167	167	250	250	236	236	177	181	239	257
P08_1	194	194	251	251	368	368	149	157	306	306	267	267	266	266	228	234	289	289	212	214	190	190	76	76	151	151	150	150	171	171	169	169	0	0	228	264	181	181	239	263
P08_2	194	194	251	251	360	368	149	157	306	316	255	255	266	266	234	234	289	291	212	214	190	192	76	76	151	151	150	162	177	181	167	169	250	250	228	236	181	181	249	263
P08_3	194	194	251	251	368	368	149	149	316	318	255	267	260	266	230	234	289	289	210	214	190	190	76	80	151	151	150	150	171	177	169	169	249	249	264	264	181	181	239	263
P08_4	194	194	251	251	368	368	149	149	306	306	249	267	266	268	230	234	289	289	206	214	190	190	76	76	143	151	150	150	171	171	169	169	250	250	236	264	181	181	263	263
P08_5	194	194	245	251	363	368	149	149	318	318	255	255	266	266	234	240	289	295	206	214	190	190	76	76	143	151	0	0	171	171	167	185	0	0	234	236	181	187	249	257
P08_6	194	194	251	251	368	368	149	149	306	306	239	267	266	266	230	234	0	0	210	214	190	190	76	76	151	151	150	150	171	171	169	169	249	249	234	234	181	191	239	239
P08_7	194	194	239	251	368	368	149	149	306	306	255	255	260	266	230	234	289	291	210	214	190	190	76	76	151	151	162	162	171	181	169	169	249	249	236	236	181	181	263	263
P08_8	194	194	251	251	363	368	149	149	306	306	255	255	260	266	230	240	289	291	210	214	190	192	76	76	151	151	150	162	171	171	167	169	249	249	236	264	181	193	239	257
P08_9	194	194	251	251	360	368	151	157	306	306	255	255	260	266	230	234	289	289	212	214	190	190	76	76	151	155	150	162	171	181	167	169	0	0	236	236	181	193	263	263
P08_10	194	194	251	251	358	360	149	157	306	306	255	267	266	266	230	242	289	289	206	210	190	190	76	76	151	157	150	162	171	206	169	169	0	0	236	236	181	181	239	263
P08_11	194	194	245	251	358	358	149	149	318	318	239	255	268	268	230	234	289	289	212	214	190	190	76	82	151	151	150	162	171	177	169	169	249	249	236	264	181	191	263	263
P08_12	194	194	251	251	358	368	149	149	306	318	255	267	268	268	234	242	289	289	212	214	190	190	76	76	151	151	150	150	171	171	169	169	249	249	236	264	193	193	249	263
P08_13	194	194	251	251	358	360	149	149	306	318	239	267	266	266	234	242	289	291	210	212	190	190	76	76	141	151	148	150	181	204	169	169	0	0	236	236	191	193	263	263
P08_14	194	194	251	251	358	368	149	149	306	318	255	267	268	268	230	234	289	289	206	214	190	190	76	76	151	155	150	150	171	181	169	169	250	250	236	236	181	193	239	249
P08_15	194	194	245	251	368	368	147	151	318	318	249	255	266	266	230	234	291	291	212	214	190	192	76	76	151	151	160	160	171	177	167	169	250	276	236	264	173	181	239	239
P08_16	194	194	247	251	363	365	149	149	306	306	255	255	268	268	234	234	289	289	214	214	190	190	76	76	151	151	150	150	171	171	169	169	249	250	236	236	181	181	249	263
P08_17	194	194	251	251	358	368	149	149	306	306	255	267	268	268	230	234	289	289	210	212	190	190	76	76	151	151	150	150	171	181	169	169	250	250	236	264	181	193	263	263
P08_18	194	194	251	251	368	368	147	157	306	306	267	267	260	266	230	242	289	289	206	210	190	190	76	76	151	151	150	162	171	177	169	169	0	0	236	236	193	193	239	239
P08_19	194	194	251	251	368	368	147	147	306	318	267	267	266	268	230	234	289	291	210	214	190	190	76	76	151	151	160	162	171	204	169	169	250	250	228	236	181	181	239	263
P08_20	194	194	251	251	360	368	149	149	306	306	255	255	266	268	230	240	291	291	212	212	190	192	76	82	151	151	160	166	171	177	167	169	0	0	234	236	181	181	249	263
P08_21	194	194	251	251	0	0	149	149	306	318	255	255	260	266	0	0	289	289	212	214	190	190	76	76	151	151	150	162	171	171	169	169	249	250	236	236	191	193	263	263
P08_22	194	194	251	251	360	368	149	149	316	318	239	249	266	268	230	230	289	289	210	214	190	190	76	76	151	151	150	162	171	181	167	169	250	250	236	236	181	191	239	249
P08_23	194	194	251	251	0	0	149	149	306	306	0	0	260	266	0	0	289	289	212	214	190	190	76	82	151	151	148	162	171	171	169	169	0	0	236	236	181	181	239	239
P08_24	194	196	251	251	363	368	149	149	306	306	255	255	268	268	230	230	289	291	206	214	190	190	76	82	133	151	150	162	171	181	169	189	249	249	234	236	189	193	239	263
P08_25	194	196	251	251	368	368	149	149	306	318	249	255	260	268	234	242	289	289	212	214	190	190	76	76	151	151	150	160	171	181	169	169	249	250	228	236	181	191	257	263
P08_26	194	194	251	251	368	368	149	149	306	306	267	267	266	268	230	234	289	289	210	212	190	190	76	76	155	155	148	150	171	204	169	169	0	0	236	264	181	191	239	263
P08_27	194	194	251	251	363	368	149	151	316	318	267	267	260	266	230	230	289	291	212	212	190	190	76	76	151	151	150	150	171	171	167	169	249	250	236	264	181	181	239	263
P08_28	0	0	251	251	368	368	149	149	306	318	267	267	266	268	230	230	289	289	210	214	190	190	76	76	151	151	150	162	181	181	169	169	250	250	236	264	191	193	239	263
P08_29	194	194	251	251	368	368	149	149	306	316	239	239	266	268	230	234	291	291	212	214	190	190	76	76	151	151	148	150	171	181	169	169	0	0	234	264	181	181	239	249
P08_30	194	194	251	251	368	368	149	149	306	318	255	267	266	268	230	238	0	0	212	214	190	192	76	76	151	151	150	150	171	171	169	169	0	0	236	236	181	181	239	257
P08_31	194	194	251	251	358	368	149	149	306	318	239	255	266	268	234	234	0	0	214	214	190	190	76	76	141	151	150	162	171	171	169	169	249	249	234	236	181	191	239	263
P08_32	194	194	247	251	358	360	149	149	318	318	255	255	266	266	230	230	289	289	210	212	190	190	76	76	151	151	150	162	171	204	169	169	249	249	264	264	181	181	239	263
P08_33	194	194	251	251	0	0	149	157	316	318	255	267	260	266	0	0	289	289	210	214	190	190	76	76	0	0	150	150	171	177	169	169	0	0	236	236	181	193	239	263
P08_34	194	194	251	251	368	368	149	149	306	306	239	267	266	268	230	234	289	289	210	212	190	190	76	76	151	151	150	150	171	181	169	169	249	249	236	236	181	181	263	263
P08_35	194	194	251	251	368	368	149	149	306	318	255	267	260	268	230	234	289	289	210	214	190	190	76	76	151	151	0	0	171	171	169	169	249	249	236	236	181	181	239	249
P08_36	194	194	251	251	363	368	149	151	306	316	255	267	266	268	230	230	289	289	212	214	190	190	76	82	133	151	148	150	171	181	169	189	249	250	234	264	181	193	239	239
P08_37	194	194	251	251	360	368	149	157	306	318	239	267	260	268	242	242	289	289	210	210	190	190	76	76	141	151	150	150	171	204	169	169	250	250	236	236	191	193	239	263
P08_38	194	194	251	251	358	368	149	157	306	306	267	267	260	268	230	234	289	289	210	210	190	190	76	76	151	151	150	150	171	171	169	169	0	0	236	236	193	193	239	263
P08_39	194	194	251	251	360	368	149	157	306	318	267	267	266	268	230	238	289	289	206	212	190	192	76	76	151	157	150	150	171	206	169	169	0	0	236	236	181	181	239	257
P08_40	194	194	251	251	358	368	149	149	306	318	255	267	266	268	230	242	289	289	210	212	190	190	76	76	151	157	150	150	171	206	169	169	244	250	236	236	181	181	239	263
P08_41	194	194	251	251	363	368	149	151	306	318	267	267	266	266	230	230	289	291	212	214	190	190	76	76	151	151	150	162	171	204	169	169	249	250	236	264	181	189	239	263
P08_42	194	194	251	251	368	368	149	149	306	306	239	249	266	266	234	234	289	289	210	214	190	190	76	82	141	151	150	160	171	181	169	169	0	0	234	236	181	191	239	257
P08_43	194	194	251	251	368	368	149	149	306	306	239	249	266	266	230	230	289	289	214	214	190	190	76	76	141	151	0	0	171	171	169	169	0	0	234	264	181	181	239	263
P08_44	194	194	251	251	368	368	149	149	306	306	239	249	266	268	230	230	289	289	206	214	190	190	76	76	141	151	150	150	171	171	169	169	249	249	234	264	181	181	239	263
P08_45	194	194	251	251	363	368	149	151	306	306	255	255	260	266	230	234	289	289	212	214	190	190	76	76	151	151	150	162	171	181	167	167	0	0	236	236	181	181	263	263
P08_46	194	194	251	251	358	360	149	149	306	318	239	255	266	268	234	234	289	289	214	214	190	190	76	76	141	151	0	0	171	171	169	169	250	250	234	236	191	191	239	263
P08_47	194	194	251	251	358	363	149	149	306	318	255	255	268	268	230	230	289	289	214	214	190	190	82	82	151	151	150	162	177	181	169	169	249	249	236	264	181	189	239	263
P08_48	194	194	251	251	368	368	149	149	306	316	239	267	268	268	230	234	289	291	212	212	190	190	76	76	151	157	148	150	181	204	169	169	250	250	236	264	181	181	239	239
P08_49	194	194	251	251	358	368	149	157	306	306	255	267	266	268	230	242	289	289	210	210	190	190	76	76	151	151	0	0	171	181	169	169	250	250	236	236	181	193	239	263
P08_50	194	194	251	251	360	368	149	149	306	318	255	255	266	268	230	234	289	289	206	212	190	190	76	82	151	151	150	150	171	204	169	169	249	250	228	236	193	193	239	263
P08_51	194	194	251	251	358	368	157	157	306	318	255	255	266	266	230	230	0	0	210	212	190	190	76	76	151	151	150	162	171	171	169	169	250	250	236	236	181	181	239	263
P08_52	194	194	251	251	358	360	149	151	306	316	239	267	260	268	230	230	289	289	206	210	190	192	76	82	151	151	0	0	171	181	169	169	250	250	236	236	177	181	249	257
P08_53	194	194	247	251	365	368	149	151	306	318	255	267	268	268	230	234	289	289	210	214	190	190	76	76	151	151	160	162	171	181	169	185	249	250	236	236	181	181	239	263
P08_54	194	194	247	251	363	368	147	149	306	318	255	255	266	268	230	234	289	289	214	214	190	190	76	76	151	151	0	0	171	181	169	185	250	250	228	236	181	181	263	263
P08_55	194	194	251	251	363	368	149	149	306	318	255	267	268	268	230	230	289	289	210	214	190	190	76	76	151	151	150	150	171	181	169	169	0	0	264	264	181	193	263	263
P08_56	194	196	251	251	360	368	149	149	306	306	249	267	266	266	230	234	289	289	214	214	190	190	76	76	151	151	150	162	181	204	169	169	249	250	236	236	181	189	263	265
P08_57	194	194	251	251	368	368	149	149	306	318	255	255	268	268	234	240	289	291	212	214	190	192	76	82	151	151	168	168	171	171	169	173	250	250	228	236	181	181	239	263
P08_58	194	194	251	251	360	368	149	149	306	318	239	255	266	268	230	230	289	289	206	214	190	190	76	82	151	151	150	150	171	171	169	169	249	249	228	234	181	191	239	239
P08_59	194	194	247	251	358	363	149	151	306	318	239	255	266	268	234	242	289	289	212	214	190	190	76	76	141	151	148	150	204	206	169	169	249	250	236	236	181	191	263	263
P08_60	194	196	251	251	360	368	149	149	306	306	267	267	266	268	230	234	289	289	214	214	190	190	76	76	151	151	150	162	171	204	169	169	249	250	236	264	181	181	263	265
P08_61	194	194	251	251	358	368	149	151	316	318	255	267	266	268	234	242	289	289	206	214	190	192	76	76	151	157	150	162	171	171	169	169	0	0	236	264	177	193	239	263
P08_62	194	194	251	251	368	368	149	149	318	318	255	267	266	268	230	230	289	289	210	214	190	190	76	76	151	151	150	162	171	181	169	169	0	0	236	236	181	181	263	265
P08_63	194	194	251	251	368	368	149	157	306	322	239	255	266	266	234	234	289	291	210	214	190	190	76	82	151	151	150	150	171	181	169	169	249	249	234	236	181	181	239	257
P08_64	194	194	251	251	368	368	149	149	306	316	255	255	266	268	234	240	289	291	212	214	190	192	76	76	151	151	162	168	171	177	169	169	250	250	228	236	181	181	263	263
P08_65	194	194	251	251	360	368	149	149	306	318	249	255	266	266	234	234	289	291	212	212	190	192	76	76	151	151	150	162	171	206	169	169	250	257	228	236	181	191	253	263
P08_66	194	194	245	251	368	368	147	151	318	318	249	255	266	266	230	234	291	291	212	214	190	192	76	76	151	151	162	162	171	177	167	169	250	267	236	264	173	181	239	239
P08_67	194	194	251	251	360	363	149	149	316	316	249	255	266	268	230	230	289	289	210	214	190	190	76	76	151	151	148	150	171	181	167	169	250	250	234	236	181	191	239	263
P08_68	194	196	251	251	358	363	149	149	306	318	255	255	268	268	230	234	289	291	212	214	190	190	76	82	133	151	150	150	171	181	169	169	249	249	234	236	191	193	263	263
P08_69	194	194	251	251	368	368	147	149	306	306	267	267	260	268	230	230	289	289	210	210	190	190	76	76	151	151	150	162	177	181	169	169	250	250	236	236	193	193	239	263
P08_70	194	194	251	251	368	368	147	149	306	316	239	239	260	268	230	242	289	291	210	218	190	190	76	76	151	151	148	150	171	171	169	169	250	250	234	236	181	193	239	249
P08_71	194	194	251	251	368	368	147	149	306	318	255	267	268	268	230	230	289	289	214	214	190	190	76	80	143	151	150	160	171	204	169	169	249	250	228	236	173	181	239	249
P08_72	194	196	251	251	363	368	149	149	306	318	249	267	266	268	230	234	289	289	210	214	190	190	76	76	151	151	150	162	171	181	169	169	0	0	236	236	181	189	249	265
P08_73	194	194	251	251	368	368	149	151	306	306	239	255	266	266	230	230	289	289	210	214	190	190	76	76	151	155	0	0	185	185	167	169	0	0	228	236	191	191	239	263
P08_74	194	196	251	251	363	368	147	149	306	318	255	255	266	268	234	242	289	291	214	214	190	192	76	80	151	151	150	162	171	177	167	169	0	0	228	264	181	193	239	263
P08_75	194	194	251	251	0	0	149	149	316	318	255	255	266	266	230	230	289	289	206	214	190	190	76	76	0	0	148	162	171	181	169	169	250	250	228	236	181	181	239	239
P08_76	194	194	251	251	363	368	149	149	318	318	267	267	266	268	230	230	289	289	210	214	190	190	76	76	151	151	150	162	181	181	169	169	250	250	236	264	181	191	263	263
P08_77	194	194	251	251	358	368	149	149	306	316	239	255	268	268	230	242	289	291	214	214	190	190	76	76	151	151	150	150	171	181	169	169	249	250	234	264	181	193	239	263
P08_78	194	194	251	251	368	368	149	151	318	318	255	267	260	266	230	230	289	289	212	214	190	190	76	76	151	151	150	150	171	204	169	169	249	250	234	236	181	181	239	263
MEHLWEISS	188	196	249	251	358	358	149	149	318	318	239	241	266	266	228	248	291	295	206	215	186	195	76	82	133	133	160	174	165	171	167	183	244	250	236	248	175	187	239	239
ELBLING SCHWARZ	194	196	249	251	358	365	149	149	320	326	239	255	258	266	230	242	295	295	206	215	190	195	78	82	133	135	150	160	165	171	173	185	244	250	236	248	173	175	239	239
GELBHOELZER BLAU	200	204	243	245	365	365	149	149	306	322	239	239	266	268	236	240	295	295	206	210	182	190	78	82	133	137	150	160	0	0	173	185	0	0	218	228	173	181	249	253
KLEINBERGER GELBER	194	204	239	251	365	366	149	151	318	318	239	255	266	266	228	234	291	295	206	210	180	186	76	82	133	143	160	174	177	188	185	189	250	250	236	254	181	187	249	257
HEUNISCH SCHWARZ	194	196	237	245	360	365	149	149	320	322	239	249	266	266	230	242	295	295	206	214	180	190	76	76	133	151	160	160	171	171	185	189	250	250	228	246	173	185	239	257
LAGLER WEISS	194	204	243	245	365	373	149	149	320	324	239	249	266	266	236	240	295	295	206	212	182	190	82	82	133	151	160	168	171	188	169	185	250	250	228	248	177	181	249	257
PINOT MEUNIER	188	194	239	245	365	373	149	157	318	320	239	249	266	268	230	240	289	295	212	214	186	190	82	82	137	151	150	160	171	177	167	173	249	250	218	236	177	181	239	243
BURGUNDER GROSS	194	196	239	251	368	373	147	149	318	320	239	249	266	266	240	242	289	295	206	214	186	190	76	76	137	151	160	174	0	0	173	195	250	250	236	244	173	177	233	257
MOEHRCHEN	194	196	239	247	0	0	151	157	316	322	239	267	266	268	230	240	289	295	206	210	186	190	0	0	137	155	160	160	0	0	167	173	249	267	218	244	179	191	233	261
HEUNISCH BLAU	188	200	245	249	358	358	149	151	306	322	239	263	266	266	228	240	289	291	206	210	180	192	76	82	139	151	150	150	177	188	167	189	0	0	236	248	177	187	243	253
LAMBERTTRAUBE	194	204	237	247	365	365	149	155	318	322	255	255	266	266	236	242	289	295	206	206	180	190	76	82	143	143	160	160	171	188	171	185	0	0	236	246	173	177	249	257
RIESLING WEISS	194	204	243	245	358	365	149	151	306	324	249	255	266	266	228	236	289	299	206	214	182	190	76	82	143	151	158	160	171	188	167	185	250	250	228	234	173	181	249	257
KLEINRAUSCHLING	194	204	243	245	365	366	149	149	320	322	249	255	266	266	234	236	289	295	206	214	182	190	82	82	143	151	160	168	171	177	173	185	250	250	228	234	173	191	249	257
TAUBERSCHWARZ	196	200	237	251	365	366	149	149	306	324	249	255	266	266	236	240	295	295	206	214	180	186	76	82	143	151	160	168	171	171	185	189	250	250	228	228	173	191	239	257
RAEUSCHLING WEISS	188	204	243	245	365	366	149	149	306	324	249	255	266	266	236	240	295	299	206	210	182	190	78	82	143	151	150	160	167	171	173	185	250	250	218	246	177	181	243	249
AFFENTHALER	194	204	243	245	365	366	149	149	320	322	249	255	266	266	236	240	295	295	206	214	182	190	76	82	143	151	160	168	171	171	173	185	250	250	228	228	181	185	249	257
ELBLING ROT	194	204	237	245	363	366	149	151	318	322	249	255	266	266	240	242	289	295	206	214	180	190	76	82	143	151	160	160	171	171	167	185	250	250	228	234	173	187	249	257
SUESSSCHWARZ	194	200	245	251	360	365	149	149	306	320	249	267	266	266	230	240	295	295	206	214	186	190	76	82	151	151	160	160	171	171	173	189	250	250	228	234	185	191	253	257
ADELFRAENKISCH	194	200	245	251	360	365	149	149	306	306	249	263	266	266	234	238	291	295	206	214	190	190	82	82	151	151	150	160	171	178	171	189	249	250	234	236	177	193	249	257
GEWUERZTRAMINER	188	194	245	251	365	373	149	157	306	320	249	249	266	266	234	240	289	295	210	214	190	190	76	82	151	151	160	160	171	177	171	173	250	250	234	236	177	191	243	257
RIESLING BLAU	188	196	245	251	365	382	149	149	318	320	249	267	260	266	234	240	289	289	214	214	190	190	76	82	151	151	160	162	171	204	167	173	249	249	228	236	181	191	243	265
HARTBLAU	194	200	245	251	358	373	149	149	306	320	249	263	266	266	238	240	295	295	212	214	186	190	76	82	151	151	160	168	171	188	169	171	250	250	234	248	177	177	253	257
SILVANER BLAU	188	204	249	251	365	373	149	149	306	322	241	249	258	266	228	234	289	295	206	214	190	195	82	82	151	153	160	160	169	171	173	185	250	259	228	236	173	191	243	247
CHATUS	188	194	251	251	365	373	151	157	318	318	239	241	266	270	228	230	295	299	212	215	180	195	82	82	133	137	150	162	165	177	167	189	244	249	218	236	177	177	239	249
CEP ROUGE	188	204	237	251	365	366	149	151	318	322	239	249	266	266	236	240	291	299	206	210	180	186	82	82	133	151	160	168	0	0	173	185	250	257	246	248	173	187	239	249
GUEUCHE NOIR	196	204	243	245	365	365	149	157	320	322	249	255	266	266	230	242	291	295	206	210	182	190	78	80	143	151	150	168	171	171	173	185	250	250	236	246	181	187	249	263
PURCSIN	188	194	247	255	358	366	149	149	330	332	249	249	266	268	228	228	291	295	206	206	180	190	82	82	133	133	160	160	171	203	169	185	250	250	236	258	171	185	239	239
LAGYLEVELUE	188	194	249	251	358	366	149	149	326	332	239	249	266	268	228	230	295	299	206	210	195	195	78	82	133	133	150	160	165	171	185	185	250	250	236	236	171	175	239	239
ROKAFARKU	200	204	237	243	362	365	149	149	318	330	239	241	258	266	228	234	291	295	206	206	180	182	76	78	133	133	156	156	171	171	171	185	250	250	246	248	173	187	249	249
VEKONYHEJU	188	204	243	259	358	366	149	149	318	322	239	239	266	266	236	248	295	299	206	215	182	182	76	82	133	133	160	160	171	171	171	185	250	250	228	248	181	187	239	249
ALANTTERMOE FEHER	188	204	251	257	358	358	149	149	318	326	249	255	266	268	228	236	295	299	206	210	195	195	82	82	133	143	160	168	169	169	171	185	250	259	228	236	171	171	239	249
KOVACSI	188	204	251	251	358	365	149	151	318	328	239	249	258	266	228	248	291	295	206	206	180	195	82	82	133	143	160	168	171	208	171	185	257	257	234	246	173	193	239	255
DEMJEN	188	196	251	259	365	366	149	151	318	318	239	249	258	266	234	240	291	295	206	206	180	182	76	82	133	143	156	168	165	171	171	185	244	257	234	248	183	193	239	239
GOROMBASZOELOE	188	194	249	251	358	365	149	149	318	326	239	241	258	266	228	228	291	295	206	210	186	195	76	76	133	145	160	160	165	165	183	185	250	259	248	260	175	175	247	249
POLYHOS	188	196	249	259	365	365	149	149	318	322	239	241	258	266	228	234	291	295	206	215	184	195	76	76	133	145	160	168	165	171	171	185	244	259	234	248	173	175	239	239
GRASA DE COTNARI	196	204	237	251	365	376	149	149	322	324	239	241	266	266	230	242	295	299	206	206	180	195	76	82	133	145	156	160	171	171	185	185	250	259	246	260	181	191	239	255
LISZTES FEHER	204	204	237	259	365	366	149	151	318	330	239	241	258	258	234	242	291	295	206	206	180	182	78	82	133	145	156	160	171	171	171	185	250	257	234	248	173	181	247	249
ONDENC	188	188	245	251	365	365	149	157	320	322	249	249	266	266	228	240	289	291	210	214	190	192	76	82	133	151	160	160	171	177	173	183	250	250	234	258	181	191	239	257
SARFEHER	204	204	249	251	358	366	149	149	318	324	241	255	258	266	228	240	289	291	210	215	195	195	76	82	133	153	150	156	165	171	183	185	244	249	248	278	175	191	247	255
TIHANYI	196	204	249	259	366	372	149	149	318	326	239	241	258	266	230	242	291	295	206	206	195	195	78	78	133	153	156	160	165	165	167	171	257	267	236	248	175	193	239	249
SZOEKESZOELOE	188	188	251	257	362	366	149	151	318	322	239	255	266	266	228	242	291	307	206	210	180	195	82	82	135	135	158	160	163	181	175	185	244	250	244	244	175	177	243	253
POZSONYI	204	204	251	251	358	376	149	151	322	324	241	255	258	266	228	236	291	291	210	210	182	195	82	82	135	153	150	166	165	171	183	185	244	259	268	278	173	175	249	255
GERGELY	188	204	237	251	358	368	149	151	322	322	239	255	258	266	228	236	291	295	206	208	186	195	76	78	143	143	160	160	177	188	169	171	244	250	248	260	181	187	243	247
FETEASCA NEAGRA	196	204	247	255	358	366	149	149	324	330	249	255	266	266	228	240	291	295	206	206	180	190	76	82	143	143	156	160	171	181	167	185	244	250	236	248	171	173	239	257
IZSAKI SARFEHER	188	204	237	243	360	362	149	149	318	322	241	255	258	266	228	234	295	295	204	210	180	190	80	82	143	145	168	168	171	208	185	185	244	250	236	258	181	181	239	249
KOLONTAR	196	204	249	259	358	373	149	151	318	322	241	249	258	266	230	240	291	299	206	206	180	195	78	78	143	153	160	160	165	171	183	185	244	250	244	248	181	193	239	239
BALAFANT	204	204	237	251	358	376	149	151	318	322	241	249	258	266	234	242	295	295	206	215	180	195	76	82	143	153	156	168	165	171	183	185	244	259	228	248	183	193	247	249
HAMVAS	204	204	249	249	358	366	147	149	318	324	239	239	258	258	230	240	291	291	206	206	180	195	76	76	133	143	160	160	165	171	171	185	250	259	248	278	171	175	247	247
SZAGOS BAJNAR	188	204	247	259	358	366	149	151	318	328	239	249	258	266	234	234	291	295	206	206	182	186	76	78	133	143	160	174	171	188	171	185	249	250	234	258	173	181	247	249
BAKATOR KEK	196	200	249	259	358	373	149	149	318	326	239	255	266	266	228	228	295	295	214	215	180	195	82	82	133	143	156	160	165	171	167	167	250	250	234	248	175	181	239	249
KEKNYELUE	188	194	249	251	365	368	149	149	322	326	239	249	258	266	228	228	295	295	206	215	195	195	78	82	133	151	160	160	165	177	173	185	244	250	228	248	181	187	239	247
BUDAI ZOELD	200	204	249	251	358	373	149	149	318	318	241	255	258	266	228	228	291	295	206	215	190	195	76	82	143	153	156	156	171	171	167	171	249	249	234	248	173	181	249	249
BAKATOR TUEDOESZINU	188	194	251	251	358	358	149	151	318	322	241	241	258	268	228	242	291	291	206	210	180	186	76	82	133	133	160	168	165	203	167	175	244	257	234	248	177	187	239	253
VRANAC	194	200	247	259	358	365	149	151	322	322	239	241	266	266	228	228	291	295	204	206	182	182	82	82	133	133	158	160	171	177	167	183	244	250	236	248	181	185	247	249
LASINA	196	196	237	249	362	365	149	151	324	326	239	239	266	266	230	248	291	295	204	210	180	182	76	78	133	133	160	168	165	171	167	185	250	259	236	246	181	187	233	239
MEDNA	200	204	245	259	362	365	147	149	322	322	239	239	266	266	230	242	295	295	206	210	182	184	76	82	133	137	162	168	171	188	167	175	0	0	234	258	181	187	249	253
RUDERUSA	188	200	251	259	362	365	149	151	322	322	239	255	266	266	228	230	291	295	210	215	180	182	78	82	133	143	160	160	171	188	171	171	0	0	228	234	173	187	239	253
PRIMITIVO	200	204	237	259	358	365	149	151	318	322	239	239	258	266	228	238	291	299	206	206	180	182	82	82	133	143	156	158	171	177	175	183	244	250	248	258	173	185	247	249
DRNEKUSA MALA	200	204	237	251	358	358	149	151	326	326	239	255	266	266	230	242	295	299	206	210	180	195	82	82	133	143	156	160	171	186	175	185	244	259	0	0	173	187	247	253
BALBUT	200	202	251	259	362	365	147	155	326	332	239	241	258	266	228	230	291	291	206	210	180	195	76	76	133	145	174	174	182	186	167	185	0	0	236	258	187	193	249	249
MOSTOSA	188	196	251	257	358	358	149	151	322	322	241	241	266	266	228	248	289	291	206	206	190	190	76	82	133	145	158	168	165	181	167	185	250	257	234	258	173	187	243	247
DRNEKUSA VELA	188	190	251	259	364	375	149	151	318	326	241	255	266	266	230	242	295	299	206	206	180	195	76	82	133	145	156	160	181	185	175	179	244	259	248	258	173	175	247	249
KURTELASKA	188	200	257	259	358	362	151	151	322	326	241	241	266	266	230	248	289	295	206	206	182	190	76	82	133	145	160	168	165	165	185	185	244	250	244	258	173	179	243	253
VUGAVA	188	200	251	259	366	373	149	151	318	320	239	263	266	266	242	242	291	307	204	206	180	182	76	82	133	151	160	174	171	188	173	185	250	250	228	254	187	187	239	249
ZILAVKA	188	188	249	249	358	358	149	149	318	322	239	241	258	266	228	240	291	291	206	206	180	195	76	78	133	153	160	168	171	188	183	185	244	250	248	254	185	193	239	239
ZLAHTINA	196	204	259	259	358	362	149	149	322	326	239	255	266	266	228	230	295	295	210	215	182	186	0	0	135	139	160	160	165	188	167	185	244	250	236	258	187	191	239	247
MALVASIA ISTRIANA	188	188	237	255	358	362	149	151	318	322	255	255	258	266	224	242	295	295	206	208	180	180	76	82	143	143	160	176	165	182	167	185	250	250	254	278	181	193	239	239
PLAVAC MALI	190	204	237	259	358	365	149	151	318	326	239	241	266	266	228	230	295	299	206	210	180	180	78	82	143	145	156	174	171	181	175	179	250	259	248	258	173	193	247	249
NINCUSA	190	190	237	251	365	376	149	151	326	326	239	241	266	266	228	230	295	295	206	206	180	195	76	78	143	145	168	174	165	171	175	175	250	259	248	258	179	193	249	249
BLATINA	188	204	245	259	358	373	149	151	318	322	239	263	266	266	228	228	299	307	206	206	182	190	76	82	143	151	156	174	171	171	173	175	250	250	244	258	185	187	239	247
MEKULA BIJELA	194	204	249	259	362	376	149	149	318	322	239	249	266	266	228	230	291	295	206	210	182	195	76	82	143	151	150	168	165	171	167	183	250	250	244	244	175	185	245	249
DOBRICIC	190	204	237	259	365	373	149	151	318	326	239	241	266	266	230	230	291	299	210	215	180	180	76	82	145	151	156	160	181	181	173	179	0	0	248	258	173	181	247	249
LJUTAC	200	204	251	259	358	376	151	151	318	326	241	263	266	266	230	230	295	295	206	210	180	195	82	82	145	151	160	174	165	171	175	175	0	0	244	258	179	193	247	253
BASCAN	190	202	249	259	358	362	149	151	320	326	241	241	258	266	228	234	291	291	206	206	180	182	76	76	145	153	162	168	165	165	185	185	244	250	248	278	179	187	247	249
HRVATICA	188	204	251	251	366	376	147	149	306	318	241	263	258	266	228	240	291	295	204	206	180	180	76	76	151	153	156	162	171	171	167	185	0	0	254	278	181	187	239	247
ZIMMETTRAUBE BLAU	194	204	251	259	358	362	149	151	318	324	249	255	266	268	228	228	295	299	206	206	182	195	76	76	143	143	150	150	171	203	169	175	250	257	246	260	171	173	239	255
