# Supplementary material for: Genetic Structure and Relationships among Wild and Cultivated Grapevines from Central Europe and Part of the Western Balkan Peninsula
Source: Genes (Basel). 2020 Aug 20;11(9):962. doi: 10.3390/genes11090962 (PMC7563143; doi:10.3390/genes11090962)
Supplement: Supplementary file 1 [file genes-11-00962-s001.zip › supplementary/Table_S4.xlsx]

## Sheet: List1
Table S4 List of private alleles (and allele frequencies) in 243 sample set of V.sylvestris and V. vinifera
SSR locus	V.sylvestris	V.vinifera
VVIN73	P02: 264 (0.056)
VVMD25	P03: 273 (0.024), P05: 237 (0.042), 247 (0.042), P06: 257 (0.125)	263 (0.046)
VVS2	P03: 149 (0.024)	137 (0.039)
VMC4F3.1	P03: 173 (0.024), P06: 201 (0.029)	163 (0.007), 167 (0.007), 169 (0.021), 178 (0.007), 182 (0.014), 186 (0.014), 188 (0.090), 208 (0.014)
VVMD21	P03: 252 (0.048); P04: 253 (0.026), P08: 276 (0.009)
VVMD5	P04: 232 (0.026)
VVIV67	P05: 351 (0.136), P06: 380 (0.029)	364 (0.007), 372 (0.007), 376 (0.047)
VMC1B11	P05: 165 (0.136)	179 (0.020), 195 (0.007)
VVMD28	P05: 270 (0.038)	218 (0.033), 248 (0.207), 258 (0.107), 278 (0.040)
VVIP60	P06: 310 (0.029)	328 (0.013), 330 (0.026), 332 (0.020)
VVIB01	P06: 287 (0.094)	307 (0.020)
VVMD27	P06: 188 (0.206)
VVMD7	P07: 241 (0.143)	233 (0.020), 243 (0.066), 245 (0.007)
VVMD24	P08: 218 (0.006)
VVIP31	P08: 189 (0.032)	175 (0.092),
		179 (0.033), 183 (0.013)
Zag62		190 (0.039)
Zag79		257 (0.026), 259 (0.164)
VVIN16		155 (0.013)
VVIV37		174 (0.072), 176 (0.007)
Total=57	22	35
