# Supplementary material for: Genetic Structure and Relationships among Wild and Cultivated Grapevines from Central Europe and Part of the Western Balkan Peninsula
Source: Genes (Basel). 2020 Aug 20;11(9):962. doi: 10.3390/genes11090962 (PMC7563143; doi:10.3390/genes11090962)
Supplement: Supplementary file 1 [file genes-11-00962-s001.zip › supplementary/Table_S5.xlsx]

## Sheet: List1
Table S5 Q values of 243 samples obtained from Structure software analysis
Label	Accession	Population	V.sylvestris	V.vinifera
1	GZ1	1	0.985	0.015
2	GZ3	1	0.89	0.11
3	IM1	2	0.932	0.068
4	IM2	2	0.673	0.327
5	IM3	2	0.568	0.432
6	IM5	2	0.739	0.261
7	IM6	2	0.875	0.125
8	IM8	2	0.762	0.238
9	IM9	2	0.808	0.192
10	IM10	2	0.892	0.108
11	IJK100	2	0.962	0.038
12	NE1	3	0.606	0.394
13	NE2	3	0.727	0.273
14	NE3	3	0.865	0.135
15	NE4	3	0.971	0.029
16	NE5	3	0.987	0.013
17	NE6	3	0.988	0.012
18	NE7	3	0.955	0.045
19	NE8	3	0.762	0.238
20	NE9	3	0.832	0.168
21	NE10	3	0.99	0.01
22	NE11	3	0.951	0.049
23	NE12	3	0.98	0.02
24	NE13	3	0.972	0.028
25	NE14	3	0.973	0.027
26	NE15	3	0.945	0.055
27	NE16	3	0.953	0.047
28	NE17	3	0.988	0.012
29	NE18	3	0.974	0.026
30	NE19	3	0.989	0.011
31	NE20	3	0.993	0.007
32	CERLV	3	0.95	0.05
33	PK1	4	0.757	0.243
34	PK2	4	0.822	0.178
35	PK3	4	0.849	0.151
36	PK4	4	0.988	0.012
37	PK5	4	0.947	0.053
38	PK6	4	0.959	0.041
39	PK7	4	0.726	0.274
40	PK8	4	0.868	0.132
41	PK9	4	0.825	0.175
42	PK10	4	0.809	0.191
43	PK11	4	0.813	0.187
44	PK12	4	0.853	0.147
45	PK13	4	0.644	0.356
46	PK14	4	0.787	0.213
47	PK15	4	0.784	0.216
48	PK16	4	0.841	0.159
49	PK17	4	0.993	0.007
50	PK18	4	0.939	0.061
51	PK19	4	0.814	0.186
52	V1	5	0.951	0.049
53	V2	5	0.758	0.242
54	V3	5	0.99	0.01
55	V5	5	0.936	0.064
56	V10	5	0.993	0.007
57	V12	5	0.899	0.101
58	V14	5	0.905	0.095
59	V30	5	0.936	0.064
60	V31	5	0.933	0.067
61	V34	5	0.913	0.087
62	V39	5	0.99	0.01
63	V40	5	0.993	0.007
64	V42	5	0.992	0.008
65	PS03	6	0.742	0.258
66	PS04	6	0.667	0.333
67	PS05	6	0.956	0.044
68	PS06	6	0.711	0.289
69	PS07	6	0.833	0.167
70	PS08	6	0.789	0.211
71	PS10	6	0.704	0.296
72	PS11	6	0.581	0.419
73	PS12	6	0.77	0.23
74	PS13	6	0.886	0.114
75	PS20	6	0.633	0.367
76	PS21	6	0.806	0.194
77	PS22	6	0.897	0.103
78	PS23	6	0.956	0.044
79	PS24	6	0.957	0.043
80	PS25	6	0.984	0.016
81	PS26	6	0.992	0.008
82	PS27	6	0.744	0.256
83	S1	7	0.991	0.009
84	S41	7	0.994	0.006
85	S42	7	0.992	0.008
86	S43	7	0.993	0.007
87	S62	7	0.99	0.01
88	S64	7	0.986	0.014
89	S7	7	0.65	0.35
90	K1	8	0.987	0.013
91	K2	8	0.993	0.007
92	K3	8	0.994	0.006
93	K4	8	0.963	0.037
94	K5	8	0.607	0.393
95	K6	8	0.992	0.008
96	K7	8	0.988	0.012
97	K8	8	0.991	0.009
98	K10	8	0.994	0.006
99	K11	8	0.99	0.01
100	K12	8	0.971	0.029
101	K13	8	0.993	0.007
102	K14	8	0.992	0.008
103	K15	8	0.987	0.013
104	K16	8	0.868	0.132
105	K17	8	0.968	0.032
106	K19	8	0.994	0.006
107	K21	8	0.992	0.008
108	K22	8	0.993	0.007
109	K23	8	0.97	0.03
110	K24	8	0.993	0.007
111	K25	8	0.991	0.009
112	K26	8	0.991	0.009
113	K27	8	0.978	0.022
114	K28	8	0.992	0.008
115	K29	8	0.995	0.005
116	K30	8	0.994	0.006
117	K31	8	0.994	0.006
118	K32	8	0.99	0.01
119	K33	8	0.993	0.007
120	K34	8	0.992	0.008
121	K35	8	0.993	0.007
122	K36	8	0.993	0.007
123	K37	8	0.994	0.006
124	K38	8	0.993	0.007
125	K39	8	0.986	0.014
126	K40	8	0.994	0.006
127	K41	8	0.994	0.006
128	K42	8	0.991	0.009
129	K43	8	0.984	0.016
130	K44	8	0.994	0.006
131	K45	8	0.988	0.012
132	K46	8	0.992	0.008
133	K47	8	0.99	0.01
134	K48	8	0.994	0.006
135	K49	8	0.99	0.01
136	K50	8	0.991	0.009
137	K51	8	0.994	0.006
138	K52	8	0.993	0.007
139	K53	8	0.988	0.012
140	K54	8	0.993	0.007
141	K55	8	0.968	0.032
142	K56	8	0.926	0.074
143	K57	8	0.97	0.03
144	K58	8	0.995	0.005
145	K59	8	0.994	0.006
146	K60	8	0.838	0.162
147	K61	8	0.984	0.016
148	K62	8	0.993	0.007
149	K63	8	0.995	0.005
150	K64	8	0.986	0.014
151	K65	8	0.994	0.006
152	K66	8	0.976	0.024
153	K67	8	0.963	0.037
154	K68	8	0.952	0.048
155	K69	8	0.893	0.107
156	K70	8	0.994	0.006
157	K71	8	0.991	0.009
158	K72	8	0.995	0.005
159	K73	8	0.987	0.013
160	K74	8	0.913	0.087
161	K75	8	0.993	0.007
162	K76	8	0.985	0.015
163	K77	8	0.993	0.007
164	K78	8	0.985	0.015
165	K81	8	0.994	0.006
166	K84	8	0.993	0.007
167	K85	8	0.994	0.006
168	D1	9	0.01	0.99
169	D2	9	0.033	0.967
170	D3	9	0.032	0.968
171	D4	9	0.043	0.957
172	D5	9	0.098	0.902
173	D6	9	0.097	0.903
174	D7	9	0.381	0.619
175	D8	9	0.27	0.73
176	D9	9	0.428	0.572
177	D10	9	0.207	0.793
178	D11	9	0.042	0.958
179	D12	9	0.121	0.879
180	D13	9	0.092	0.908
181	D14	9	0.043	0.957
182	D15	9	0.031	0.969
183	D16	9	0.026	0.974
184	D17	9	0.148	0.852
185	D18	9	0.308	0.692
186	D19	9	0.474	0.526
187	D20	9	0.445	0.555
188	D21	9	0.692	0.308
189	D22	9	0.247	0.753
190	D23	9	0.079	0.921
191	D24	9	0.257	0.743
192	D25	9	0.008	0.992
193	D26	9	0.215	0.785
194	HU1	9	0.108	0.892
195	HU2	9	0.057	0.943
196	HU3	9	0.006	0.994
197	HU4	9	0.007	0.993
198	HU5	9	0.012	0.988
199	HU6	9	0.007	0.993
200	HU7	9	0.01	0.99
201	HU8	9	0.009	0.991
202	HU9	9	0.008	0.992
203	HU10	9	0.01	0.99
204	HU11	9	0.006	0.994
205	HU12	9	0.293	0.707
206	HU13	9	0.038	0.962
207	HU14	9	0.009	0.991
208	HU15	9	0.008	0.992
209	HU16	9	0.012	0.988
210	HU17	9	0.08	0.92
211	HU18	9	0.022	0.978
212	HU19	9	0.043	0.957
213	HU20	9	0.008	0.992
214	HU21	9	0.007	0.993
215	HU22	9	0.007	0.993
216	HU23	9	0.019	0.981
217	HU24	9	0.01	0.99
218	HU26	9	0.05	0.95
219	HU27	9	0.041	0.959
220	HU28	9	0.021	0.979
221	CR1	9	0.015	0.985
222	CR2	9	0.013	0.987
223	CR3	9	0.016	0.984
224	CR4	9	0.008	0.992
225	CR5	9	0.006	0.994
226	CR6	9	0.007	0.993
227	CR7	9	0.014	0.986
228	CR8	9	0.025	0.975
229	CR9	9	0.009	0.991
230	CR10	9	0.01	0.99
231	CR11	9	0.01	0.99
232	CR12	9	0.007	0.993
233	CR13	9	0.013	0.987
234	CR14	9	0.012	0.988
235	CR15	9	0.007	0.993
236	CR16	9	0.007	0.993
237	CR17	9	0.008	0.992
238	CR18	9	0.022	0.978
239	CR19	9	0.016	0.984
240	CR20	9	0.01	0.99
241	CR21	9	0.009	0.991
242	CR22	9	0.075	0.925
243	CR23	9	0.117	0.883
